# Supplementary material for: Inclined treadmill walking kinetics of the non-paretic leg in early post-stroke survivors: an observational case-control study
Source: PeerJ. 2026 Feb 13;14:e20766. doi: 10.7717/peerj.20766 (PMC12908574; doi:10.7717/peerj.20766)
Supplement: Supplemental Information 1 [file peerj-14-20766-s001.xlsx]

## Sheet: F1
	Grade0	Grade6																F1V	Grade0	Grade6
C01	1.06796	1.08602																C01	2.05029	2.58579
C02	1.11307	1.19998																C02	1.6893	2.19936
C03	1.01754	1.0272																C03	2.03832	2.36378
C04	1.09791	1.1174																C04	1.92244	2.5249
C05	0.954481	1.0587																C05	2.48207	2.60075
C06	0.984159	1.10345																C06	2.31785	2.46424
C07	0.996353	1.06963																C07	3.15802	3.56483
C08	1.13565	1.17168																C08	2.21424	2.82338
C09	1.0513	1.24928																C09	2.07105	2.88582
C10	1.30763	1.30841																C10	2.69808	3.63598
C11	1.14417	1.20717																C11	2.96369	3.13958
C12	1.2095	1.2111																C12	2.13477	2.48475
C13	1.11746	1.13412																C13	1.24294	2.38174
C14	0.994992	1.02325																C14	2.71107	2.73362
	1.08516	1.14053																	2.26387	2.74204
		1.11284																		2.50295
P01	0.990769	1.02423																P01	2.25502	3.55172
P02	0.992242	0.977671																P02	2.57386	2.69108
P03	1.08481	1.13061																P03	1.45541	2.01528
P04	1.00546	1.03229																P04	1.71298	2.09609
P05	0.994822	1.02227																P05	1.82365	3.30823
P06	1.01375	1.04725																P06	1.86991	4.04175
P07	1.05384	1.08102																P07	1.81528	3.11658
P08	1.09452	1.11267																P08	1.51748	1.61003
P09	1.07969	1.13023																P09	1.75596	1.89072
P10	1.02166	1.02735																P10	1.63369	1.78675
P11	0.963433	0.977422																P11	1.92641	2.94723
P12	1.06425	1.08548																P12	1.84345	1.77541
P13	0.982253	1.03533																P13	1.07049	1.62222
P14	1.02631	1.08185																P14	2.01404	2.3021
ave	1.02627	1.05469																	1.80483	2.48251
		1.04048																		2.14367
	1.05571	1.09761																	2.03435	2.61228
	Tests of Normality																	Tests of Normality
		Shapiro-Wilk																	Shapiro-Wilk
		Statistic	df	Sig.															Statistic	df	Sig.
	CGrade0	0.943187	14	0.460681														CGrade0	0.977172	14	0.955083
	CGrade6	0.958505	14	0.69841														CGrade6	0.88034	14	0.0587663
	PGrade0	0.963313	14	0.777048														PGrade0	0.959565	14	0.715924
	PGrade6	0.933752	14	0.344138														PGrade6	0.906661	14	0.14093
	*. This is a lower bound of the true significance.																	*. This is a lower bound of the true significance.
	a. Lilliefors Significance Correction																	a. Lilliefors Significance Correction
	Between-Subjects Factors																	Between-Subjects Factors
			Value Label	N																Value Label	N
	group	1	control	14														group	1	control	14
		2	patients	14															2	patients	14
	Descriptive Statistics																	Descriptive Statistics
		group	Mean	Std. Deviation	N														group	Mean	Std. Deviation	N
	grade0	control	1.08516	0.0969858	14													grade0	control	2.26387	0.509155	14
		patients	1.02627	0.0421034	14														patients	1.80483	0.35549	14
		Total	1.05571	0.0792552	28														Total	2.03435	0.490198	28
	grade6	control	1.14053	0.0864603	14													grade6	control	2.74204	0.435342	14
		patients	1.05469	0.0502086	14														patients	2.48251	0.791957	14
		Total	1.09761	0.0819956	28														Total	2.61228	0.640856	28
	Tests of Within-Subjects Effects																	Tests of Within-Subjects Effects
	Measure: MEASURE_1																	Measure: MEASURE_1
	Source		Type III Sum of Squares	df	Mean Square	F	Sig.	Partial Eta Squared	Noncent. Parameter	Observed Powera								Source		Type III Sum of Squares	df	Mean Square	F	Sig.	Partial Eta Squared	Noncent. Parameter	Observed Powera
	grades	Sphericity Assumed	0.004	1	0.004	4.502	0.044	0.153	4.502	0.532								grade	Sphericity Assumed	1.214	1	1.214	8.656	0.007	0.257	8.656	0.807
		Greenhouse-Geisser	0.004	1	0.004	4.502	0.044	0.153	4.502	0.532									Greenhouse-Geisser	1.214	1	1.214	8.656	0.007	0.257	8.656	0.807
		Huynh-Feldt	0.004	1	0.004	4.502	0.044	0.153	4.502	0.532									Huynh-Feldt	1.214	1	1.214	8.656	0.007	0.257	8.656	0.807
		Lower-bound	0.004	1	0.004	4.502	0.044	0.153	4.502	0.532									Lower-bound	1.214	1	1.214	8.656	0.007	0.257	8.656	0.807
	grades * speed	Sphericity Assumed	5.242e-05	1	5.242e-05	0.057	0.814	0.002	0.057	0.056								grade * speed	Sphericity Assumed	0.096	1	0.096	0.683	0.416	0.027	0.683	0.125
		Greenhouse-Geisser	5.242e-05	1	5.242e-05	0.057	0.814	0.002	0.057	0.056									Greenhouse-Geisser	0.096	1	0.096	0.683	0.416	0.027	0.683	0.125
		Huynh-Feldt	5.242e-05	1	5.242e-05	0.057	0.814	0.002	0.057	0.056									Huynh-Feldt	0.096	1	0.096	0.683	0.416	0.027	0.683	0.125
		Lower-bound	5.242e-05	1	5.242e-05	0.057	0.814	0.002	0.057	0.056									Lower-bound	0.096	1	0.096	0.683	0.416	0.027	0.683	0.125
	grades * group	Sphericity Assumed	0.001	1	0.001	1.359	0.255	0.052	1.359	0.202								grade * group	Sphericity Assumed	0.001	1	0.001	0.008	0.931	0	0.008	0.051
		Greenhouse-Geisser	0.001	1	0.001	1.359	0.255	0.052	1.359	0.202									Greenhouse-Geisser	0.001	1	0.001	0.008	0.931	0	0.008	0.051
		Huynh-Feldt	0.001	1	0.001	1.359	0.255	0.052	1.359	0.202									Huynh-Feldt	0.001	1	0.001	0.008	0.931	0	0.008	0.051
		Lower-bound	0.001	1	0.001	1.359	0.255	0.052	1.359	0.202									Lower-bound	0.001	1	0.001	0.008	0.931	0	0.008	0.051
	Error(grades)	Sphericity Assumed	0.023	25	0.001													Error(grade)	Sphericity Assumed	3.507	25	0.14
		Greenhouse-Geisser	0.023	25	0.001														Greenhouse-Geisser	3.507	25	0.14
		Huynh-Feldt	0.023	25	0.001														Huynh-Feldt	3.507	25	0.14
		Lower-bound	0.023	25	0.001														Lower-bound	3.507	25	0.14
	a Computed using alpha = .05																	a Computed using alpha = .05
	Tests of Between-Subjects Effects
	Measure: MEASURE_1
	Transformed Variable: Average																	Transformed Variable: Average
	Source	Type III Sum of Squares	df	Mean Square	F	Sig.	Partial Eta Squared	Noncent. Parameter	Observed Powera									Source	Type III Sum of Squares	df	Mean Square	F	Sig.	Partial Eta Squared	Noncent. Parameter	Observed Powera
	Intercept	6.861	1	6.861	1570.93	0	0.984	1570.93	1									Intercept	38.932	1	38.932	81.151	0	0.764	81.151	1
	speed	0.143	1	0.143	32.719	0	0.567	32.719	1									speed	0.034	1	0.034	0.071	0.793	0.003	0.071	0.058
	group	0.022	1	0.022	4.957	0.035	0.165	4.957	0.572									group	0.41	1	0.41	0.854	0.364	0.033	0.854	0.144
	Error	0.109	25	0.004														Error	11.994	25	0.48
	a Computed using alpha = .05																	a Computed using alpha = .05
											grade0	control	1.08516	0.0969858
												patients	1.02627	0.0421034
												Total	1.05571	0.0792552
											grade6	control	1.14053	0.0864603
												patients	1.05469	0.0502086
												Total	1.09761	0.0819956

## Sheet: F2
V2	Grade0	Grade6																	F2V	Grade0	Grade6
C01	0.971826	0.959888																	C01	2.89016	2.91298
C02	0.79199	0.752905																	C02	2.25715	3.31651
C03	0.995615	0.931406																	C03	2.17068	2.40477
C04	1.03897	1.03745																	C04	2.45193	2.63957
C05	0.955956	0.869957																	C05	2.09921	2.22128
C06	0.840562	0.759636																	C06	2.27653	2.82275
C07	0.965624	0.950941																	C07	1.64277	2.09106
C08	1.06688	1.0623																	C08	2.14233	2.55552
C09	0.817612	0.785145																	C09	2.08032	2.26309
C10	1.03644	0.793108																	C10	1.95975	2.44785
C11	0.798994	0.759724																	C11	2.53661	3.51707
C12	1.0078	0.979094																	C12	2.33254	2.75298
C13	1.02027	1.00504																	C13	2.06085	2.98694
C14	0.919332	0.907778																	C14	2.11548	3.0232
	0.944847	0.89674																		2.21545	2.71111
		0.920794																			2.46328
P01	0.982133	0.955283																	P01	1.81759	3.12252
P02	0.929247	0.940315																	P02	2.37009	2.58951
P03	1.02857	1.01231																	P03	1.73121	2.23587
P04	0.973954	0.970828																	P04	2.05998	2.22484
P05	0.942132	0.9145																	P05	1.93302	3.18106
P06	0.969975	0.83128																	P06	1.84406	2.34807
P07	1.00458	0.998485																	P07	1.69158	2.55932
P08	1.08167	1.09392																	P08	1.88891	1.84735
P09	1.07584	1.02251																	P09	1.49043	1.8205
P10	0.982065	0.946177																	P10	1.8117	1.94507
P11	0.949577	0.918609																	P11	1.38219	1.37258
P12	1.02483	1.00778																	P12	1.18493	1.18171
P13	0.971968	0.925452																	P13	1.68093	1.14646
P14	1.02145	0.980929																	P14	2.55211	3.10721
	0.995571	0.965599																		1.81705	2.19158
		0.980585																			2.00431
	0.970209	0.93117																		2.01625	2.45134
	Tests of Normality																		Tests of Normality
		Shapiro-Wilk																		Shapiro-Wilk
		Statistic	df	Sig.																Statistic	df	Sig.
	CGrade0	0.890479	14	0.0821276															CGrade0	0.947742	14	0.526229
	CGrade6	0.910603	14	0.160793															CGrade6	0.973408	14	0.918622
	PGrade0	0.881477	14	0.0610032															PGrade0	0.961526	14	0.74814
	PGrade6	0.971562	14	0.896831															PGrade6	0.939725	14	0.414807
	*. This is a lower bound of the true significance.																		*. This is a lower bound of the true significance.
	a. Lilliefors Significance Correction																		a. Lilliefors Significance Correction
	Between-Subjects Factors
			Value Label	N
	group	1	control	14
		2	patients	14
	Descriptive Statistics																		Descriptive Statistics
		group	Mean	Std. Deviation	N															group	Mean	Std. Deviation	N
	grade0	control	0.944847	0.0952749	14														grade0	control	2.21545	0.290866	14
		patients	0.995571	0.04638	14															patients	1.81705	0.357508	14
		Total	0.970209	0.0779314	28															Total	2.01625	0.378714	28
	grade6	control	0.89674	0.109593	14														grade6	control	2.71111	0.417146	14
		patients	0.965599	0.0623919	14															patients	2.19158	0.685289	14
		Total	0.93117	0.094268	28															Total	2.45134	0.61634	28
	Tests of Within-Subjects Effects																		Tests of Within-Subjects Effects
	Measure: MEASURE_1																		Measure: MEASURE_1
	Source		Type III Sum of Squares	df	Mean Square	F	Sig.	Partial Eta Squared	Noncent. Parameter	Observed Powera									Source		Type III Sum of Squares	df	Mean Square	F	Sig.	Partial Eta Squared	Noncent. Parameter	Observed Powera
	grades	Sphericity Assumed	0.011	1	0.011	8.972	0.006	0.264	8.972	0.821									grade	Sphericity Assumed	0.685	1	0.685	7.133	0.013	0.222	7.133	0.728
		Greenhouse-Geisser	0.011	1	0.011	8.972	0.006	0.264	8.972	0.821										Greenhouse-Geisser	0.685	1	0.685	7.133	0.013	0.222	7.133	0.728
		Huynh-Feldt	0.011	1	0.011	8.972	0.006	0.264	8.972	0.821										Huynh-Feldt	0.685	1	0.685	7.133	0.013	0.222	7.133	0.728
		Lower-bound	0.011	1	0.011	8.972	0.006	0.264	8.972	0.821										Lower-bound	0.685	1	0.685	7.133	0.013	0.222	7.133	0.728
	grades * speed	Sphericity Assumed	0.003	1	0.003	2.583	0.121	0.094	2.583	0.34									grade * speed	Sphericity Assumed	0.053	1	0.053	0.555	0.463	0.022	0.555	0.111
		Greenhouse-Geisser	0.003	1	0.003	2.583	0.121	0.094	2.583	0.34										Greenhouse-Geisser	0.053	1	0.053	0.555	0.463	0.022	0.555	0.111
		Huynh-Feldt	0.003	1	0.003	2.583	0.121	0.094	2.583	0.34										Huynh-Feldt	0.053	1	0.053	0.555	0.463	0.022	0.555	0.111
		Lower-bound	0.003	1	0.003	2.583	0.121	0.094	2.583	0.34										Lower-bound	0.053	1	0.053	0.555	0.463	0.022	0.555	0.111
	grades * group	Sphericity Assumed	0.004	1	0.004	3.492	0.073	0.123	3.492	0.435									grade * group	Sphericity Assumed	0.102	1	0.102	1.065	0.312	0.041	1.065	0.168
		Greenhouse-Geisser	0.004	1	0.004	3.492	0.073	0.123	3.492	0.435										Greenhouse-Geisser	0.102	1	0.102	1.065	0.312	0.041	1.065	0.168
		Huynh-Feldt	0.004	1	0.004	3.492	0.073	0.123	3.492	0.435										Huynh-Feldt	0.102	1	0.102	1.065	0.312	0.041	1.065	0.168
		Lower-bound	0.004	1	0.004	3.492	0.073	0.123	3.492	0.435										Lower-bound	0.102	1	0.102	1.065	0.312	0.041	1.065	0.168
	Error(grades)	Sphericity Assumed	0.031	25	0.001														Error(grade)	Sphericity Assumed	2.4	25	0.096
		Greenhouse-Geisser	0.031	25	0.001															Greenhouse-Geisser	2.4	25	0.096
		Huynh-Feldt	0.031	25	0.001															Huynh-Feldt	2.4	25	0.096
		Lower-bound	0.031	25	0.001															Lower-bound	2.4	25	0.096
	a Computed using alpha = .05																		a Computed using alpha = .05
	Tests of Between-Subjects Effects																		Tests of Between-Subjects Effects
	Measure: MEASURE_1																		Measure: MEASURE_1
	Transformed Variable: Average																		Transformed Variable: Average
	Source	Type III Sum of Squares	df	Mean Square	F	Sig.	Partial Eta Squared	Noncent. Parameter	Observed Powera										Source	Type III Sum of Squares	df	Mean Square	F	Sig.	Partial Eta Squared	Noncent. Parameter	Observed Powera
	Intercept	5.105	1	5.105	610.662	0	0.961	610.662	1										Intercept	45.406	1	45.406	134.283	0	0.843	134.283	1
	speed	0.109	1	0.109	13.099	0.001	0.344	13.099	0.935										speed	0.223	1	0.223	0.658	0.425	0.026	0.658	0.122
	group	0.159	1	0.159	19.081	0	0.433	19.081	0.987										group	1.923	1	1.923	5.687	0.025	0.185	5.687	0.63
	Error	0.209	25	0.008															Error	8.453	25	0.338
	a Computed using alpha = .05																		a Computed using alpha = .05

## Sheet: F3
V1	Grade0	Grade6
C01	1.03805	1.07933
C02	1.0041	1.07428															V1V	Grade0	Grade6
C03	1.0316	1.10745															C01	2.72547	2.91695
C04	1.06427	1.07351															C02	2.24982	2.98563
C05	1.03203	1.05083															C03	2.23177	2.25928
C06	1.01554	1.1497															C04	2.02418	2.72175
C07	0.997322	1.10835															C05	2.04797	2.60087
C08	1.08372	1.08482															C06	2.00345	2.59232
C09	0.9809	1.13887															C07	2.43998	2.83646
C10	0.97322	1.10275															C08	2.28736	2.95659
C11	1.12307	1.19157															C09	2.67376	2.32628
C12	1.18596	1.13631															C10	2.42016	3.31321
C13	1.05227	1.15133															C11	2.02322	2.27321
C14	1.16802	1.18306															C12	2.37783	2.61351
	1.05358	1.11658															C13	2.3533	2.65512
		1.08508															C14	2.47511	3.12597
P01	1.05108	1.00338																2.30953	2.72694
P02	1.07049	1.03051																	2.51823
P03	1.02857	1.02783															P01	1.81682	2.22643
P04	1.06285	1.04902															P02	1.19374	1.52571
P05	1.02107	0.928329															P03	2.26391	2.36151
P06	1.02014	0.941655															P04	1.49871	1.61876
P07	1.03287	1.01937															P05	2.01596	2.93907
P08	1.12573	1.10874															P06	2.04	2.58179
P09	1.13056	1.09094															P07	1.39774	2.41417
P10	1.01899	1.0086															P08	1.61576	2.56049
P11	0.993312	0.948098															P09	1.86546	1.88164
P12	1.08787	1.02675															P10	1.74988	1.3471
P13	1.0181	0.985618															P11	1.17068	1.4614
P14	1.03867	0.996445															P12	1.56936	1.43529
ave	1.05002	1.01181															P13	1.11548	1.83976
		1.03091															P14	3.162	3.33149
	1.0518	1.06419																1.74825	2.1089
	Tests of Normality																		1.92858						Tests of Normality
		Shapiro-Wilk																2.02889	2.41792							Shapiro-Wilk
		Statistic	df	Sig.																						Statistic	df	Sig.
	CGrade0	0.910654	14	0.161067																					CGrade0	0.933084	14	0.336895
	CGrade6	0.953107	14	0.609894																					CGrade6	0.961089	14	0.740998
	PGrade0	0.898576	14	0.107545																					PGrade0	0.894834	14	0.0949254
	PGrade6	0.960275	14	0.727628																					PGrade6	0.933913	14	0.345899
	*. This is a lower bound of the true significance.																								*. This is a lower bound of the true significance.
	a. Lilliefors Significance Correction																								a. Lilliefors Significance Correction
	Tests of Within-Subjects Effects																Descriptive Statistics
	Measure: MEASURE_1																	group	Mean	Std. Deviation	N
	Source		Type III Sum of Squares	df	Mean Square	F	Sig.	Partial Eta Squared	Noncent. Parameter	Observed Powera							grade0	control	2.30953	0.232794	14
	grades	Sphericity Assumed	0	1	0	0.193	0.665	0.008	0.193	0.071								patients	1.74825	0.534644	14
		Greenhouse-Geisser	0	1	0	0.193	0.665	0.008	0.193	0.071								Total	2.02889	0.495375	28
		Huynh-Feldt	0	1	0	0.193	0.665	0.008	0.193	0.071							grade6	control	2.72694	0.317184	14
		Lower-bound	0	1	0	0.193	0.665	0.008	0.193	0.071								patients	2.1089	0.616445	14
	grades * speed	Sphericity Assumed	7.03e-06	1	7.03e-06	0.006	0.937	0	0.006	0.051								Total	2.41792	0.574835	28
		Greenhouse-Geisser	7.03e-06	1	7.03e-06	0.006	0.937	0	0.006	0.051
		Huynh-Feldt	7.03e-06	1	7.03e-06	0.006	0.937	0	0.006	0.051
		Lower-bound	7.03e-06	1	7.03e-06	0.006	0.937	0	0.006	0.051
	grades * group	Sphericity Assumed	0.012	1	0.012	10.677	0.003	0.299	10.677	0.881							Tests of Within-Subjects Effects
		Greenhouse-Geisser	0.012	1	0.012	10.677	0.003	0.299	10.677	0.881							Measure: MEASURE_1
		Huynh-Feldt	0.012	1	0.012	10.677	0.003	0.299	10.677	0.881							Source		Type III Sum of Squares	df	Mean Square	F	Sig.	Partial Eta Squared	Noncent. Parameter	Observed Powera
		Lower-bound	0.012	1	0.012	10.677	0.003	0.299	10.677	0.881							grade	Sphericity Assumed	0.461	1	0.461	6.115	0.021	0.197	6.115	0.662
	Error(grades)	Sphericity Assumed	0.028	25	0.001													Greenhouse-Geisser	0.461	1	0.461	6.115	0.021	0.197	6.115	0.662
		Greenhouse-Geisser	0.028	25	0.001													Huynh-Feldt	0.461	1	0.461	6.115	0.021	0.197	6.115	0.662
		Huynh-Feldt	0.028	25	0.001													Lower-bound	0.461	1	0.461	6.115	0.021	0.197	6.115	0.662
		Lower-bound	0.028	25	0.001												grade * speed	Sphericity Assumed	0.02	1	0.02	0.261	0.614	0.01	0.261	0.078
	a Computed using alpha = .05																	Greenhouse-Geisser	0.02	1	0.02	0.261	0.614	0.01	0.261	0.078
																		Huynh-Feldt	0.02	1	0.02	0.261	0.614	0.01	0.261	0.078
																		Lower-bound	0.02	1	0.02	0.261	0.614	0.01	0.261	0.078
																	grade * group	Sphericity Assumed	0.031	1	0.031	0.411	0.527	0.016	0.411	0.095
	Tests of Between-Subjects Effects																	Greenhouse-Geisser	0.031	1	0.031	0.411	0.527	0.016	0.411	0.095
	Measure: MEASURE_1																	Huynh-Feldt	0.031	1	0.031	0.411	0.527	0.016	0.411	0.095
	Transformed Variable: Average																	Lower-bound	0.031	1	0.031	0.411	0.527	0.016	0.411	0.095
	Source	Type III Sum of Squares	df	Mean Square	F	Sig.	Partial Eta Squared	Noncent. Parameter	Observed Powera								Error(grade)	Sphericity Assumed	1.883	25	0.075
	Intercept	8.296	1	8.296	1924.89	0	0.987	1924.89	1									Greenhouse-Geisser	1.883	25	0.075
	speed	0.002	1	0.002	0.409	0.529	0.016	0.409	0.094									Huynh-Feldt	1.883	25	0.075
	group	0.007	1	0.007	1.676	0.207	0.063	1.676	0.238									Lower-bound	1.883	25	0.075
	Error	0.108	25	0.004													a Computed using alpha = .05
	a Computed using alpha = .05
	Pairwise Comparisons
	Measure:	MEASURE_1															Tests of Between-Subjects Effects
	(I) conds		Mean Difference (I-J)	Std. Error	Sig.b	95% Confidence Interval for Differenceb											Measure: MEASURE_1
						Lower Bound		Upper Bound									Transformed Variable: Average
	1	2	-.063*	0.0159845	0.010129	-0.112668		-0.01334									Source	Type III Sum of Squares	df	Mean Square	F	Sig.	Partial Eta Squared	Noncent. Parameter	Observed Powera
		3	0.00355635	0.0204932	1	-0.0601167		0.0672294									Intercept	42.027	1	42.027	120.572	0	0.828	120.572	1
		4	0.0417706	0.0232349	0.572817	-0.0304207		0.113962									speed	0.052	1	0.052	0.148	0.703	0.006	0.148	0.066
	2	1	.063*	0.0159845	0.010129	0.01334		0.112668									group	2.174	1	2.174	6.237	0.019	0.2	6.237	0.67
		3	.067*	0.0177746	0.0147126	0.0113344		0.121787									Error	8.714	25	0.349
		4	.105*	0.0199504	0.000938313	0.0427884		0.166761									a Computed using alpha = .05
	3	1	-0.00355635	0.0204932	1	-0.0672294		0.0601167
		2	-.067*	0.0177746	0.0147126	-0.121787		-0.0113344
		4	.038*	0.00708969	0.000739252	0.0161865		0.0602421
	4	1	-0.0417706	0.0232349	0.572817	-0.113962		0.0304207
		2	-.105*	0.0199504	0.000938313	-0.166761		-0.0427884
		3	-.038*	0.00708969	0.000739252	-0.0602421		-0.0161865
	Based on estimated marginal means
	*. The mean difference is significant at the .05 level.
	b. Adjustment for multiple comparisons: Bonferroni.
	Within-Subjects Factors
	Measure:	MEASURE_1
	conds	Dependent Variable
	1	CGrade0
	2	CGrade6
	3	PGrade0
	4	PGrade6

## Sheet: TimetoF1
V1	Grade0	Grade6																			V1V	Grade0	Grade6
C01	33	29.6																			C01	5.3298	7.51692
C02	26.8	25.1																			C02	6.07125	7.82693
C03	30.9	26.6																			C03	7.38766	8.71806
C04	34.8	33.5																			C04	8.81594	6.46818
C05	30.9	30.5																			C05	6.16224	7.18631
C06	29.1	27.1																			C06	6.7911	7.75517
C07	29.7	28.2																			C07	6.42667	7.78386
C08	30	26.8																			C08	6.2361	7.77087
C09	22.9	21.9																			C09	6.84212	7.28371
C10	26.2	26.4																			C10	6.59132	7.13253
C11	26.9	26.1																			C11	6.98272	6.92982
C12	30.6	30.3																			C12	6.52147	7.40063
C13	38.2	37																			C13	6.84866	7.6978
C14	28.1	27.25																			C14	7.00786	7.17431
	29.8643	28.3107																				6.71535	7.47465
		29.0875
P01	33.9	35.8																			P01	8.55311	8.73409
P02	24.1	23.8																			P02	8.40935	10.4433
P03	41.9	40.2																			P03	8.89455	9.39791
P04	30.2	30.4																			P04	10.0919	12.7455
P05	32.9	40.5																			P05	10.0758	10.097
P06	30.4	37.3																			P06	8.57981	10.7273
P07	34.1	33.1																			P07	7.99535	9.39048
P08	39.3	39.1																			P08	7.88246	8.86791
P09	26.2	24.7																			P09	8.32999	10.4605
P10	28.1	27																			P10	6.56069	12.9483
P11	30.7	30.2																			P11	10.4085	11.9695
P12	38.2	37.7																			P12	10.4567	15.7695
P13	36.7	33.2																			P13	9.81679	11.635
P14	41.4	42.7																			P14	8.4845	8.30031
	33.4357	33.9786																				8.89568	10.8205
		33.7071
	31.65	31.1446
	Tests of Normality																					Tests of Normality
		Shapiro-Wilk																					Shapiro-Wilk
		Statistic	df	Sig.																			Statistic	df	Sig.
	CGrade0	0.97182	14	0.900017																		CGrade0	0.897063	14	0.102249
	CGrade6	0.93269	14	0.33268																		CGrade6	0.944101	14	0.473375
	PGrade0	0.966847	14	0.831893																		PGrade0	0.923604	14	0.247682
	PGrade6	0.947089	14	0.516486																		PGrade6	0.92185	14	0.23377
	*. This is a lower bound of the true significance.																					*. This is a lower bound of the true significance.
	a. Lilliefors Significance Correction																					a. Lilliefors Significance Correction
	Descriptive Statistics																					Descriptive Statistics
		group	Mean	Std. Deviation	N																		group	Mean	Std. Deviation	N
	grade0	control	29.8643	3.82514	14																	grade0	control	6.71535	0.787774	14
		patients	33.4357	5.53945	14																		patients	8.89568	1.13102	14
		Total	31.65	5.01261	28																		Total	7.80552	1.46533	28
	grade6	control	28.3107	3.72725	14																	grade6	control	7.47465	0.528128	14
		patients	33.9786	6.06746	14																		patients	10.8205	2.03997	14
		Total	31.1446	5.72214	28																		Total	9.14756	2.24505	28
	Tests of Within-Subjects Effects																					Tests of Within-Subjects Effects
	Measure: MEASURE_1																					Measure: MEASURE_1
	Source		Type III Sum of Squares	df	Mean Square	F	Sig.	Partial Eta Squared	Noncent. Parameter	Observed Powera												Source		Type III Sum of Squares	df	Mean Square	F	Sig.	Partial Eta Squared	Noncent. Parameter	Observed Powera
	grades	Sphericity Assumed	1.272	1	1.272	0.43	0.518	0.017	0.43	0.097												grades	Sphericity Assumed	3.197	1	3.197	2.59	0.12	0.094	2.59	0.34
		Greenhouse-Geisser	1.272	1	1.272	0.43	0.518	0.017	0.43	0.097													Greenhouse-Geisser	3.197	1	3.197	2.59	0.12	0.094	2.59	0.34
		Huynh-Feldt	1.272	1	1.272	0.43	0.518	0.017	0.43	0.097													Huynh-Feldt	3.197	1	3.197	2.59	0.12	0.094	2.59	0.34
		Lower-bound	1.272	1	1.272	0.43	0.518	0.017	0.43	0.097													Lower-bound	3.197	1	3.197	2.59	0.12	0.094	2.59	0.34
	grades * speed	Sphericity Assumed	0.215	1	0.215	0.073	0.79	0.003	0.073	0.058												grades * speed	Sphericity Assumed	0.005	1	0.005	0.004	0.951	0	0.004	0.05
		Greenhouse-Geisser	0.215	1	0.215	0.073	0.79	0.003	0.073	0.058													Greenhouse-Geisser	0.005	1	0.005	0.004	0.951	0	0.004	0.05
		Huynh-Feldt	0.215	1	0.215	0.073	0.79	0.003	0.073	0.058													Huynh-Feldt	0.005	1	0.005	0.004	0.951	0	0.004	0.05
		Lower-bound	0.215	1	0.215	0.073	0.79	0.003	0.073	0.058													Lower-bound	0.005	1	0.005	0.004	0.951	0	0.004	0.05
	grades * group	Sphericity Assumed	7.167	1	7.167	2.425	0.132	0.088	2.425	0.322												grades * group	Sphericity Assumed	1.782	1	1.782	1.444	0.241	0.055	1.444	0.212
		Greenhouse-Geisser	7.167	1	7.167	2.425	0.132	0.088	2.425	0.322													Greenhouse-Geisser	1.782	1	1.782	1.444	0.241	0.055	1.444	0.212
		Huynh-Feldt	7.167	1	7.167	2.425	0.132	0.088	2.425	0.322													Huynh-Feldt	1.782	1	1.782	1.444	0.241	0.055	1.444	0.212
		Lower-bound	7.167	1	7.167	2.425	0.132	0.088	2.425	0.322													Lower-bound	1.782	1	1.782	1.444	0.241	0.055	1.444	0.212
	Error(grades)	Sphericity Assumed	73.904	25	2.956																	Error(grades)	Sphericity Assumed	30.863	25	1.235
		Greenhouse-Geisser	73.904	25	2.956																		Greenhouse-Geisser	30.863	25	1.235
		Huynh-Feldt	73.904	25	2.956																		Huynh-Feldt	30.863	25	1.235
		Lower-bound	73.904	25	2.956																		Lower-bound	30.863	25	1.235
	a Computed using alpha = .05																					a Computed using alpha = .05
	Tests of Between-Subjects Effects																					Tests of Between-Subjects Effects
	Measure: MEASURE_1																					Measure: MEASURE_1
	Transformed Variable: Average																					Transformed Variable: Average
	Source	Type III Sum of Squares	df	Mean Square	F	Sig.	Partial Eta Squared	Noncent. Parameter	Observed Powera													Source	Type III Sum of Squares	df	Mean Square	F	Sig.	Partial Eta Squared	Noncent. Parameter	Observed Powera
	Intercept	5835.94	1	5835.94	138.58	0	0.847	138.58	1													Intercept	565.174	1	565.174	274.972	0	0.917	274.972	1
	speed	121.377	1	121.377	2.882	0.102	0.103	2.882	0.372													speed	0.171	1	0.171	0.083	0.775	0.003	0.083	0.059
	group	363.481	1	363.481	8.631	0.007	0.257	8.631	0.806													group	32.873	1	32.873	15.994	0	0.39	15.994	0.97
	Error	1052.81	25	42.113																		Error	51.385	25	2.055
	a Computed using alpha = .05																					a Computed using alpha = .05

## Sheet: TimetoF2
V1	Grade0	Grade6
C01	48.1	42.4																						V2V	Grade0	Grade6
C02	51.6	48.2																						C01	4.61097	5.91694
C03	50.5	46.1																						C02	4.10601	4.3519
C04	49	48.4																						C03	5.82506	6.48412
C05	46.9	46.4																						C04	3.33264	4.88932
C06	51.3	49.4																						C05	2.92179	4.99785
C07	48	46.8																						C06	3.68141	5.41495
C08	54.1	51.5																						C07	3.52428	4.81125
C09	46.8	41.2																						C08	5.03958	6.01977
C10	53	48																						C09	6.27428	5.698
C11	52.5	50.9																						C10	4.07594	5.14974
C12	52.1	51.8																						C11	3.26845	3.97809
C13	53.2	52.6																						C12	4.09169	4.62247
C14	47.8	46																						C13	3.49406	4.83716
	50.35	47.8357																						C14	3.79399	4.39238
																									4.14572	5.11171
P01	50.6	48.1
P02	36.6	35.6																						P01	6.53408	7.34748
P03	52.1	52.4																						P02	7.47953	7.43404
P04	49.9	43																						P03	6.19257	7.70395
P05	49.9	42.9																						P04	8.3707	10.7928
P06	50.6	46.7																						P05	7.4055	7.56928
P07	54.7	53.1																						P06	7.49275	7.99625
P08	50.2	49.4																						P07	6.22634	7.50603
P09	41.8	36.4																						P08	6.84897	6.12513
P10	47.1	44.4																						P09	6.75425	8.38947
P11	44.5	45.9																						P10	6.64743	8.57766
P12	48.1	47.4																						P11	7.9399	9.39284
P13	48.9	44.3																						P12	9.47411	11.8595
P14	52.6	53.2																						P13	8.26192	8.76483
	48.4	45.9143																						P14	7.3167	8.40889
																									7.3532	8.41915
	Tests of Normality
		Shapiro-Wilk																							Tests of Normality
		Statistic	df	Sig.																						Shapiro-Wilk
	Cgrade0	0.917998	14	0.205764																						Statistic	df	Sig.
	Cgrade6	0.948198	14	0.53309																					Cgrade0	0.894851	14	0.0949802
	Pgrade0	0.886416	14	0.071786																					Cgrade6	0.970059	14	0.877445
	Pgrade6	0.933625	14	0.342746																					Pgrade0	0.937494	14	0.387153
	*. This is a lower bound of the true significance.																								Pgrade6	0.904099	14	0.129353
	a. Lilliefors Significance Correction																								*. This is a lower bound of the true significance.
																									Descriptive Statistics
	Descriptive Statistics																									group	Mean	Std. Deviation	N
		group	Mean	Std. Deviation	N																				grade0	control	4.14572	0.978798	14
	grade0	control	50.35	2.52366	14																					patients	7.3532	0.925784	14
		patients	48.4	4.71071	14																					Total	5.74946	1.8818	28
		Total	49.375	3.83885	28																				grade6	control	5.11171	0.714729	14
	grade6	control	47.8357	3.36557	14																					patients	8.41915	1.47261	14
		patients	45.9143	5.44848	14																					Total	6.76543	2.0313	28
		Total	46.875	4.55018	28
	Tests of Within-Subjects Effects																								Tests of Within-Subjects Effects
	Measure: MEASURE_1																								Measure: MEASURE_1
	Source		Type III Sum of Squares	df	Mean Square	F	Sig.	Partial Eta Squared	Noncent. Parameter	Observed Powera															Source		Type III Sum of Squares	df	Mean Square	F	Sig.	Partial Eta Squared	Noncent. Parameter	Observed Powera
	grades	Sphericity Assumed	20.706	1	20.706	7.219	0.013	0.224	7.219	0.733															grades	Sphericity Assumed	1.518	1	1.518	4.503	0.044	0.153	4.503	0.532
		Greenhouse-Geisser	20.706	1	20.706	7.219	0.013	0.224	7.219	0.733																Greenhouse-Geisser	1.518	1	1.518	4.503	0.044	0.153	4.503	0.532
		Huynh-Feldt	20.706	1	20.706	7.219	0.013	0.224	7.219	0.733																Huynh-Feldt	1.518	1	1.518	4.503	0.044	0.153	4.503	0.532
		Lower-bound	20.706	1	20.706	7.219	0.013	0.224	7.219	0.733																Lower-bound	1.518	1	1.518	4.503	0.044	0.153	4.503	0.532
	grades * speed	Sphericity Assumed	1.404	1	1.404	0.489	0.491	0.019	0.489	0.103															grades * speed	Sphericity Assumed	0.033	1	0.033	0.099	0.756	0.004	0.099	0.061
		Greenhouse-Geisser	1.404	1	1.404	0.489	0.491	0.019	0.489	0.103																Greenhouse-Geisser	0.033	1	0.033	0.099	0.756	0.004	0.099	0.061
		Huynh-Feldt	1.404	1	1.404	0.489	0.491	0.019	0.489	0.103																Huynh-Feldt	0.033	1	0.033	0.099	0.756	0.004	0.099	0.061
		Lower-bound	1.404	1	1.404	0.489	0.491	0.019	0.489	0.103																Lower-bound	0.033	1	0.033	0.099	0.756	0.004	0.099	0.061
	grades * group	Sphericity Assumed	0.981	1	0.981	0.342	0.564	0.014	0.342	0.087															grades * group	Sphericity Assumed	0.066	1	0.066	0.197	0.661	0.008	0.197	0.071
		Greenhouse-Geisser	0.981	1	0.981	0.342	0.564	0.014	0.342	0.087																Greenhouse-Geisser	0.066	1	0.066	0.197	0.661	0.008	0.197	0.071
		Huynh-Feldt	0.981	1	0.981	0.342	0.564	0.014	0.342	0.087																Huynh-Feldt	0.066	1	0.066	0.197	0.661	0.008	0.197	0.071
		Lower-bound	0.981	1	0.981	0.342	0.564	0.014	0.342	0.087																Lower-bound	0.066	1	0.066	0.197	0.661	0.008	0.197	0.071
	Error(grades)	Sphericity Assumed	71.703	25	2.868																				Error(grades)	Sphericity Assumed	8.427	25	0.337
		Greenhouse-Geisser	71.703	25	2.868																					Greenhouse-Geisser	8.427	25	0.337
		Huynh-Feldt	71.703	25	2.868																					Huynh-Feldt	8.427	25	0.337
		Lower-bound	71.703	25	2.868																					Lower-bound	8.427	25	0.337
	a Computed using alpha = .05																								a Computed using alpha = .05
	Tests of Between-Subjects Effects																								Tests of Between-Subjects Effects
	Measure: MEASURE_1																								Measure: MEASURE_1
	Transformed Variable: Average																								Transformed Variable: Average
	Source	Type III Sum of Squares	df	Mean Square	F	Sig.	Partial Eta Squared	Noncent. Parameter	Observed Powera																Source	Type III Sum of Squares	df	Mean Square	F	Sig.	Partial Eta Squared	Noncent. Parameter	Observed Powera
	Intercept	15330.7	1	15330.7	519.232	0	0.954	519.232	1																Intercept	320.666	1	320.666	161.974	0	0.866	161.974	1
	speed	93.195	1	93.195	3.156	0.088	0.112	3.156	0.401																speed	0.476	1	0.476	0.24	0.628	0.01	0.24	0.076
	group	12.708	1	12.708	0.43	0.518	0.017	0.43	0.097																group	43.5	1	43.5	21.973	0	0.468	21.973	0.994
	Error	738.143	25	29.526																					Error	49.493	25	1.98
	a Computed using alpha = .05																								a Computed using alpha = .05

## Sheet: TimetoF3
V1	Grade0	Grade6																				V1V	Grade0	Grade6
C01	68.2	71.5																				C01	2.52724	3.11029
C02	70.6	70.6																				C02	1.71863	2.59482			Grade0	Grade6		Grade0	Grade6
C03	71.3	70.5																				C03	2.77621	2.96048			2.52724	3.11029		4.1645	4.27343
C04	65.5	70.6																				C04	2.15639	3.47691			1.71863	2.59482		3.01251	6.21867
C05	70.8	70.2																				C05	2.27298	2.6541			2.77621	2.96048		4.41139	5.73345
C06	70.2	74.7																				C06	1.67559	2.27277			2.15639	3.47691		5.0173	6.51312
C07	67.9	69.2																				C07	2.69194	2.87407			2.27298	2.6541		4.51859	5.20761
C08	65.4	66.7																				C08	2.79604	3.00426			1.67559	2.27277		5.18343	5.8762
C09	71.3	72.8																				C09	2.96048	3.09193			2.69194	2.87407		3.09682	5.09892
C10	72.7	73.9																				C10	1.62005	2.45715			2.79604	3.00426		3.27116	4.30274
C11	70.8	70.7																				C11	1.87336	2.41868			2.96048	3.09193		3.67684	3.67587
C12	73	73.2																				C12	2.07761	2.44396			1.62005	2.45715		3.05741	4.64397
C13	66.6	70.2																				C13	2.01256	2.65123			1.87336	2.41868		3.42613	5.0131
C14	70.6	75.5																				C14	2.31262	2.3245			2.07761	2.44396		4.9177	4.92314
	69.6357	71.45																					2.24798	2.73822			2.01256	2.65123		4.8634	5.52545
																											2.31262	2.3245		3.65666	4.58945
P01	68	62																				P01	4.1645	4.27343
P02	53.3	60.2																				P02	3.01251	6.21867
P03	63.4	62.3																				P03	4.41139	5.73345
P04	62.5	60.7																				P04	5.0173	6.51312
P05	58.7	53.4																				P05	4.51859	5.20761
P06	69.7	63.7																				P06	5.18343	5.8762
P07	68.5	66.7																				P07	3.09682	5.09892
P08	61.9	61																				P08	3.27116	4.30274
P09	71.9	70.3																				P09	3.67684	3.67587
P10	77.4	72.1																				P10	3.05741	4.64397
P11	59.1	57.4																				P11	3.42613	5.0131
P12	57.7	56.2																				P12	4.9177	4.92314
P13	64.1	58.8																				P13	4.8634	5.52545
P14	64.8	64.2																				P14	3.65666	4.58945
	64.3571	62.0714																					4.01956	5.11394
																						Tests of Normality
	Tests of Normality																						Shapiro-Wilk
		Shapiro-Wilk																					Statistic	df	Sig.
		Statistic	df	Sig.																		Cgrade0	0.943475	14	0.464655
	Cgrade0	0.900886	14	0.116174																		Cgrade6	0.941979	14	0.444268
	Cgrade6	0.951581	14	0.585511																		Pgrade0	0.90201	14	0.120621
	Pgrade0	0.985984	14	0.996054																		Pgrade6	0.986177	14	0.996361
	Pgrade6	0.972198	14	0.904605																		*. This is a lower bound of the true significance.
	*. This is a lower bound of the true significance.																					a. Lilliefors Significance Correction
	a. Lilliefors Significance Correction
																						*. The mean difference is significant at the .05 level.
	Descriptive Statistics																					b. Adjustment for multiple comparisons: Bonferroni.
		group	Mean	Std. Deviation	N
	grade0	control	69.6357	2.488	14
		patients	64.3571	6.34201	14																	Descriptive Statistics
		Total	66.9964	5.43783	28																		group	Mean	Std. Deviation	N
	grade6	control	71.45	2.34545	14																	grade0	control	2.24798	0.447407	14
		patients	62.0714	5.15654	14																		patients	4.01956	0.796393	14
		Total	66.7607	6.18507	28																		Total	3.13377	1.10247	28
																						grade6	control	2.73822	0.355024	14
																							patients	5.11394	0.798865	14
																							Total	3.92608	1.35323	28
	Tests of Within-Subjects Effects
	Measure: MEASURE_1
	Source		Type III Sum of Squares	df	Mean Square	F	Sig.	Partial Eta Squared	Noncent. Parameter	Observed Powera
	grades	Sphericity Assumed	0.19	1	0.19	0.047	0.83	0.002	0.047	0.055												Tests of Within-Subjects Effects
		Greenhouse-Geisser	0.19	1	0.19	0.047	0.83	0.002	0.047	0.055												Measure: MEASURE_1
		Huynh-Feldt	0.19	1	0.19	0.047	0.83	0.002	0.047	0.055												Source		Type III Sum of Squares	df	Mean Square	F	Sig.	Partial Eta Squared	Noncent. Parameter	Observed Powera
		Lower-bound	0.19	1	0.19	0.047	0.83	0.002	0.047	0.055												grades	Sphericity Assumed	1.48	1	1.48	6.434	0.018	0.205	6.434	0.684
	grades * speed	Sphericity Assumed	0.67	1	0.67	0.166	0.687	0.007	0.166	0.068													Greenhouse-Geisser	1.48	1	1.48	6.434	0.018	0.205	6.434	0.684
		Greenhouse-Geisser	0.67	1	0.67	0.166	0.687	0.007	0.166	0.068													Huynh-Feldt	1.48	1	1.48	6.434	0.018	0.205	6.434	0.684
		Huynh-Feldt	0.67	1	0.67	0.166	0.687	0.007	0.166	0.068													Lower-bound	1.48	1	1.48	6.434	0.018	0.205	6.434	0.684
		Lower-bound	0.67	1	0.67	0.166	0.687	0.007	0.166	0.068												grades * speed	Sphericity Assumed	0.018	1	0.018	0.077	0.784	0.003	0.077	0.058
	grades * group	Sphericity Assumed	26.676	1	26.676	6.599	0.017	0.209	6.599	0.695													Greenhouse-Geisser	0.018	1	0.018	0.077	0.784	0.003	0.077	0.058
		Greenhouse-Geisser	26.676	1	26.676	6.599	0.017	0.209	6.599	0.695													Huynh-Feldt	0.018	1	0.018	0.077	0.784	0.003	0.077	0.058
		Huynh-Feldt	26.676	1	26.676	6.599	0.017	0.209	6.599	0.695													Lower-bound	0.018	1	0.018	0.077	0.784	0.003	0.077	0.058
		Lower-bound	26.676	1	26.676	6.599	0.017	0.209	6.599	0.695												grades * group	Sphericity Assumed	0.309	1	0.309	1.343	0.257	0.051	1.343	0.2
	Error(grades)	Sphericity Assumed	101.057	25	4.042																		Greenhouse-Geisser	0.309	1	0.309	1.343	0.257	0.051	1.343	0.2
		Greenhouse-Geisser	101.057	25	4.042																		Huynh-Feldt	0.309	1	0.309	1.343	0.257	0.051	1.343	0.2
		Huynh-Feldt	101.057	25	4.042																		Lower-bound	0.309	1	0.309	1.343	0.257	0.051	1.343	0.2
		Lower-bound	101.057	25	4.042																	Error(grades)	Sphericity Assumed	5.751	25	0.23
	a Computed using alpha = .05																						Greenhouse-Geisser	5.751	25	0.23
																							Huynh-Feldt	5.751	25	0.23
																							Lower-bound	5.751	25	0.23
																						a Computed using alpha = .05
	Tests of Between-Subjects Effects
	Measure: MEASURE_1
	Transformed Variable: Average																					Tests of Between-Subjects Effects
	Source	Type III Sum of Squares	df	Mean Square	F	Sig.	Partial Eta Squared	Noncent. Parameter	Observed Powera													Measure: MEASURE_1
	Intercept	34033.9	1	34033.9	926.042	0	0.974	926.042	1													Transformed Variable: Average
	speed	0.003	1	0.003	0	0.992	0	0	0.05													Source	Type III Sum of Squares	df	Mean Square	F	Sig.	Partial Eta Squared	Noncent. Parameter	Observed Powera
	group	257.516	1	257.516	7.007	0.014	0.219	7.007	0.72													Intercept	96.37	1	96.37	160.543	0	0.865	160.543	1
	Error	918.799	25	36.752																		speed	0.007	1	0.007	0.011	0.916	0	0.011	0.051
	a Computed using alpha = .05																					group	20.135	1	20.135	33.543	0	0.573	33.543	1
																						Error	15.007	25	0.6
																						a Computed using alpha = .05
	Pairwise Comparisons
	Measure:	MEASURE_1
	(I) conds		Mean Difference (I-J)	Std. Error	Sig.b	95% Confidence Interval for Differenceb
						Lower Bound			Upper Bound
	1	2	-1.814*	0.555478	0.0368059	-3.54017			-0.0884025
		3	5.27857	1.77474	0.0645472	-0.235578			10.7927
		4	7.564*	1.44563	0.000970149	3.07268			12.0559
	2	1	1.814*	0.555478	0.0368059	0.0884025			3.54017
		3	7.093*	1.56119	0.0033114	2.24221			11.9435
		4	9.379*	1.29933	4.06016e-05	5.34152			13.4156
	3	1	-5.27857	1.77474	0.0645472	-10.7927			0.235578
		2	-7.093*	1.56119	0.0033114	-11.9435			-2.24221
		4	2.28571	0.899625	0.14772	-0.509442			5.08087
	4	1	-7.564*	1.44563	0.000970149	-12.0559			-3.07268
		2	-9.379*	1.29933	4.06016e-05	-13.4156			-5.34152
		3	-2.28571	0.899625	0.14772	-5.08087			0.509442
	Based on estimated marginal means
	*. The mean difference is significant at the .05 level.
	b. Adjustment for multiple comparisons: Bonferroni.

## Sheet: loading
V1	Grade0	Grade6																	V1V	Grade0	Grade6
C01	0.0269891	0.0323644																	C01	5.54626	6.80423
C02	0.0386254	0.0381348																	C02	5.34163	6.49511
C03	0.0294683	0.0340725																	C03	5.60676	6.07465
C04	0.0291209	0.035204																	C04	6.92341	7.4976
C05	0.0291763	0.0315863																	C05	5.4479	6.75416
C06	0.031403	0.0317515																	C06	7.45677	7.46036
C07	0.030724	0.0332151																	C07	6.35924	7.14341
C08	0.0277484	0.039695																	C08	5.79646	6.77972
C09	0.0401368	0.0395313																	C09	7.95803	8.38091
C10	0.0352435	0.0358631																	C10	6.62124	7.09354
C11	0.0365627	0.0368514																	C11	6.66283	7.28596
C12	0.0345583	0.0361496																	C12	6.94805	8.13932
C13	0.0276026	0.0351031																	C13	6.46915	6.69544
C14	0.031988	0.0335481																	C14	7.13743	9.47857
	0.0320963	0.0352193																		6.44823	7.29164
P01	0.0244884	0.0285349																	P01	7.22224	7.38618
P02	0.0349217	0.0368279																	P02	8.62833	10.0721
P03	0.0246919	0.0249485																	P03	8.66028	10.6972
P04	0.0320582	0.0387386																	P04	10.6572	10.1667
P05	0.0210363	0.0273129																	P05	7.36687	11.6236
P06	0.0264108	0.0308042																	P06	6.96531	15.132
P07	0.0297628	0.028703																	P07	7.06499	10.8238
P08	0.0268442	0.026551																	P08	8.07978	8.28566
P09	0.0249841	0.0237809																	P09	9.39137	11.159
P10	0.0370027	0.0360068																	P10	15.3387	15.2712
P11	0.0314474	0.0315824																	P11	10.0525	14.8058
P12	0.0272	0.0280793																	P12	9.91523	15.1571
P13	0.0276952	0.0281563																	P13	10.9928	12.1445
P14	0.0231287	0.0258602																	P14	6.23782	7.16022
	0.0279766	0.0297062																		9.04095	11.4204
	Tests of Normality																			Tests of Normality
		Shapiro-Wilk																			Shapiro-Wilk
		Statistic	df	Sig.																	Statistic	df	Sig.
	Cgrade0	0.919295	14	0.214819																Cgrade0	0.947829	14	0.527537
	Cgrade6	0.948077	14	0.531274																Cgrade6	0.90645	14	0.139939
	Pgrade0	0.957969	14	0.689549																Pgrade0	0.878473	14	0.0552801
	Pgrade6	0.90313	14	0.125227																Pgrade6	0.910824	14	0.161986
	*. This is a lower bound of the true significance.																			*. This is a lower bound of the true significance.
	a. Lilliefors Significance Correction
																				Descriptive Statistics
	Descriptive Statistics																				group	Mean	Std. Deviation	N
		group	Mean	Std. Deviation	N															grade0	control	6.44823	0.808764	14
	grade0	control	0.032096	0.004252	14																patients	9.04095	2.34378	14
		patients	0.027977	0.0045539	14																Total	7.74459	2.16857	28
		Total	0.030036	0.0048052	28															grade6	control	7.29164	0.880531	14
	grade6	control	0.035219	0.0026687	14																patients	11.4204	2.81727	14
		patients	0.029706	0.0045773	14																Total	9.356	2.93501	28
		Total	0.032463	0.0046257	28
																				Tests of Within-Subjects Effects
	Tests of Within-Subjects Effects																			Measure: MEASURE_1
	Measure: MEASURE_1																			Source		Type III Sum of Squares	df	Mean Square	F	Sig.	Partial Eta Squared	Noncent. Parameter	Observed Powera
	Source		Type III Sum of Squares	df	Mean Square	F	Sig.	Partial Eta Squared	Noncent. Parameter	Observed Powera										grades	Sphericity Assumed	10.166	1	10.166	6.053	0.021	0.195	6.053	0.657
	grades	Sphericity Assumed	3.029e-07	1	3.029e-07	0.062	0.805	0.002	0.062	0.057											Greenhouse-Geisser	10.166	1	10.166	6.053	0.021	0.195	6.053	0.657
		Greenhouse-Geisser	3.029e-07	1	3.029e-07	0.062	0.805	0.002	0.062	0.057											Huynh-Feldt	10.166	1	10.166	6.053	0.021	0.195	6.053	0.657
		Huynh-Feldt	3.029e-07	1	3.029e-07	0.062	0.805	0.002	0.062	0.057											Lower-bound	10.166	1	10.166	6.053	0.021	0.195	6.053	0.657
		Lower-bound	3.029e-07	1	3.029e-07	0.062	0.805	0.002	0.062	0.057										grades * speed	Sphericity Assumed	1.078	1	1.078	0.642	0.431	0.025	0.642	0.12
	grades * speed	Sphericity Assumed	9.055e-06	1	9.055e-06	1.861	0.185	0.069	1.861	0.259											Greenhouse-Geisser	1.078	1	1.078	0.642	0.431	0.025	0.642	0.12
		Greenhouse-Geisser	9.055e-06	1	9.055e-06	1.861	0.185	0.069	1.861	0.259											Huynh-Feldt	1.078	1	1.078	0.642	0.431	0.025	0.642	0.12
		Huynh-Feldt	9.055e-06	1	9.055e-06	1.861	0.185	0.069	1.861	0.259											Lower-bound	1.078	1	1.078	0.642	0.431	0.025	0.642	0.12
		Lower-bound	9.055e-06	1	9.055e-06	1.861	0.185	0.069	1.861	0.259										grades * group	Sphericity Assumed	0.715	1	0.715	0.426	0.52	0.017	0.426	0.096
	grades * group	Sphericity Assumed	8.211e-07	1	8.211e-07	0.169	0.685	0.007	0.169	0.068											Greenhouse-Geisser	0.715	1	0.715	0.426	0.52	0.017	0.426	0.096
		Greenhouse-Geisser	8.211e-07	1	8.211e-07	0.169	0.685	0.007	0.169	0.068											Huynh-Feldt	0.715	1	0.715	0.426	0.52	0.017	0.426	0.096
		Huynh-Feldt	8.211e-07	1	8.211e-07	0.169	0.685	0.007	0.169	0.068											Lower-bound	0.715	1	0.715	0.426	0.52	0.017	0.426	0.096
		Lower-bound	8.211e-07	1	8.211e-07	0.169	0.685	0.007	0.169	0.068										Error(grades)	Sphericity Assumed	41.989	25	1.68
	Error(grades)	Sphericity Assumed	0	25	4.865e-06																Greenhouse-Geisser	41.989	25	1.68
		Greenhouse-Geisser	0	25	4.865e-06																Huynh-Feldt	41.989	25	1.68
		Huynh-Feldt	0	25	4.865e-06																Lower-bound	41.989	25	1.68
		Lower-bound	0	25	4.865e-06															a Computed using alpha = .05
	a Computed using alpha = .05
	Tests of Between-Subjects Effects																			Tests of Between-Subjects Effects
	Measure: MEASURE_1																			Measure: MEASURE_1
	Transformed Variable: Average																			Transformed Variable: Average
	Source	Type III Sum of Squares	df	Mean Square	F	Sig.	Partial Eta Squared	Noncent. Parameter	Observed Powera											Source	Type III Sum of Squares	df	Mean Square	F	Sig.	Partial Eta Squared	Noncent. Parameter	Observed Powera
	Intercept	0.008	1	0.008	258.94	0	0.912	258.94	1											Intercept	561.653	1	561.653	93.548	0	0.789	93.548	1
	speed	1.57e-06	1	1.57e-06	0.053	0.819	0.002	0.053	0.056											speed	0.013	1	0.013	0.002	0.963	0	0.002	0.05
	group	0	1	0	4.556	0.043	0.154	4.556	0.537											group	53.113	1	53.113	8.846	0.006	0.261	8.846	0.816
	Error	0.001	25	2.949e-05																Error	150.097	25	6.004
	a Computed using alpha = .05																			a Computed using alpha = .05

## Sheet: unloading
V1	Grade0	Grade6																	V1V	Grade0	Grade6
C01	0.0290366	0.037083																	C01	7.16579	7.73095
C02	0.0351888	0.0373265																	C02	7.01528	9.43742
C03	0.0335679	0.0410484																	C03	7.36376	7.38227
C04	0.0284346	0.0289556																	C04	7.66417	7.70035
C05	0.0372419	0.0390128																	C05	6.18131	8.33562
C06	0.0346033	0.0375373																	C06	6.1858	7.7772
C07	0.0266014	0.0349104																	C07	6.45451	8.78666
C08	0.0328614	0.0338408																	C08	7.17857	7.77569
C09	0.0322859	0.0342404																	C09	7.32143	7.85156
C10	0.0335372	0.0444824																	C10	7.53929	8.43003
C11	0.040002	0.0466946																	C11	7.23008	7.39459
C12	0.040792	0.0441952																	C12	7.09445	7.97694
C13	0.031311	0.0300999																	C13	7.91002	8.39478
C14	0.0416714	0.051184																	C14	6.74382	6.78179
	0.0340811	0.0386151																		7.07488	7.98256
P01	0.0327264	0.0273747																	P01	7.85055	9.72604
P02	0.0243742	0.0212073																	P02	6.28927	7.76963
P03	0.0300647	0.0278965																	P03	5.61658	8.7106
P04	0.0275646	0.0260943																	P04	8.90077	11.3845
P05	0.0224962	0.0220623																	P05	6.98462	10.7632
P06	0.0314855	0.0269475																	P06	6.95238	10.6522
P07	0.0340649	0.0317267																	P07	7.94484	12.9404
P08	0.0279506	0.0276706																	P08	5.03031	8.28055
P09	0.0390115	0.0357575																	P09	9.07239	10.2178
P10	0.0354301	0.0330331																	P10	8.04832	12.9982
P11	0.0238382	0.0240988																	P11	6.56528	11.971
P12	0.0256033	0.0237165																	P12	9.68725	11.5881
P13	0.0281375	0.0232019																	P13	8.74813	11.0428
P14	0.0290283	0.0266387																	P14	7.50145	8.82885
	0.0294126	0.026959																		7.51372	10.491
	Tests of Normality																				Tests of Normality
		Shapiro-Wilk																				Shapiro-Wilk
		Statistic	df	Sig.																		Statistic	df	Sig.
	Cgrade0	0.96055	14	0.732146																	Cgrade0	0.941971	14	0.444161
	Cgrade6	0.970358	14	0.881416																	Cgrade6	0.961971	14	0.755387
	Pgrade0	0.972434	14	0.907412																	Pgrade0	0.97892	14	0.968069
	Pgrade6	0.93884	14	0.403658																	Pgrade6	0.959821	14	0.720143
	*. This is a lower bound of the true significance.																				*. This is a lower bound of the true significance.
	a. Lilliefors Significance Correction																				a. Lilliefors Significance Correction
	Tests of Within-Subjects Effects																			Descriptive Statistics
	Measure: MEASURE_1																				group	Mean	Std. Deviation	N
	Source		Type III Sum of Squares	df	Mean Square	F	Sig.	Partial Eta Squared	Noncent. Parameter	Observed Powera										grade0	control	7.07488	0.521468	14
	grades	Sphericity Assumed	2.048e-05	1	2.048e-05	4.947	0.035	0.165	4.947	0.571											patients	7.51372	1.35723	14
		Greenhouse-Geisser	2.048e-05	1	2.048e-05	4.947	0.035	0.165	4.947	0.571											Total	7.2943	1.03334	28
		Huynh-Feldt	2.048e-05	1	2.048e-05	4.947	0.035	0.165	4.947	0.571										grade6	control	7.98256	0.659313	14
		Lower-bound	2.048e-05	1	2.048e-05	4.947	0.035	0.165	4.947	0.571											patients	10.491	1.65871	14
	grades * speed	Sphericity Assumed	1.105e-05	1	1.105e-05	2.67	0.115	0.096	2.67	0.349											Total	9.23678	1.77913	28
		Greenhouse-Geisser	1.105e-05	1	1.105e-05	2.67	0.115	0.096	2.67	0.349
		Huynh-Feldt	1.105e-05	1	1.105e-05	2.67	0.115	0.096	2.67	0.349
		Lower-bound	1.105e-05	1	1.105e-05	2.67	0.115	0.096	2.67	0.349
	grades * group	Sphericity Assumed	0	1	0	25.952	0	0.509	25.952	0.998										Tests of Within-Subjects Effects
		Greenhouse-Geisser	0	1	0	25.952	0	0.509	25.952	0.998										Measure: MEASURE_1
		Huynh-Feldt	0	1	0	25.952	0	0.509	25.952	0.998										Source		Type III Sum of Squares	df	Mean Square	F	Sig.	Partial Eta Squared	Noncent. Parameter	Observed Powera
		Lower-bound	0	1	0	25.952	0	0.509	25.952	0.998										grades	Sphericity Assumed	8.967	1	8.967	12.445	0.002	0.332	12.445	0.924
	Error(grades)	Sphericity Assumed	0	25	4.139e-06																Greenhouse-Geisser	8.967	1	8.967	12.445	0.002	0.332	12.445	0.924
		Greenhouse-Geisser	0	25	4.139e-06																Huynh-Feldt	8.967	1	8.967	12.445	0.002	0.332	12.445	0.924
		Huynh-Feldt	0	25	4.139e-06																Lower-bound	8.967	1	8.967	12.445	0.002	0.332	12.445	0.924
		Lower-bound	0	25	4.139e-06															grades * speed	Sphericity Assumed	0.114	1	0.114	0.159	0.694	0.006	0.159	0.067
	a Computed using alpha = .05																				Greenhouse-Geisser	0.114	1	0.114	0.159	0.694	0.006	0.159	0.067
																					Huynh-Feldt	0.114	1	0.114	0.159	0.694	0.006	0.159	0.067
																					Lower-bound	0.114	1	0.114	0.159	0.694	0.006	0.159	0.067
	Tests of Between-Subjects Effects																			grades * group	Sphericity Assumed	3.994	1	3.994	5.544	0.027	0.182	5.544	0.619
	Measure: MEASURE_1																				Greenhouse-Geisser	3.994	1	3.994	5.544	0.027	0.182	5.544	0.619
	Transformed Variable: Average																				Huynh-Feldt	3.994	1	3.994	5.544	0.027	0.182	5.544	0.619
	Source	Type III Sum of Squares	df	Mean Square	F	Sig.	Partial Eta Squared	Noncent. Parameter	Observed Powera												Lower-bound	3.994	1	3.994	5.544	0.027	0.182	5.544	0.619
	Intercept	0.009	1	0.009	189.035	0	0.883	189.035	1											Error(grades)	Sphericity Assumed	18.013	25	0.721
	speed	3.061e-05	1	3.061e-05	0.652	0.427	0.025	0.652	0.122												Greenhouse-Geisser	18.013	25	0.721
	group	0.001	1	0.001	10.699	0.003	0.3	10.699	0.882												Huynh-Feldt	18.013	25	0.721
	Error	0.001	25	4.692e-05																	Lower-bound	18.013	25	0.721
	a Computed using alpha = .05																			a Computed using alpha = .05
																				Tests of Between-Subjects Effects
	Pairwise Comparisons																			Measure: MEASURE_1
	Measure:	MEASURE_1																		Transformed Variable: Average
	(I) conds		Mean Difference (I-J)	Std. Error	Sig.b	95% Confidence Interval for Differenceb														Source	Type III Sum of Squares	df	Mean Square	F	Sig.	Partial Eta Squared	Noncent. Parameter	Observed Powera
						Lower Bound	Upper Bound													Intercept	460.742	1	460.742	236.578	0	0.904	236.578	1
	1	2	-.005*	0.00102559	0.00414368	-0.00772053	-0.00134747													speed	2.085	1	2.085	1.07	0.311	0.041	1.07	0.169
		3	0.00466853	0.00216889	0.304345	-0.00207025	0.0114073													group	19.406	1	19.406	9.965	0.004	0.285	9.965	0.858
		4	.007*	0.00198418	0.0197873	0.000957178	0.013287													Error	48.688	25	1.948
	2	1	.005*	0.00102559	0.00414368	0.00134747	0.00772053													a Computed using alpha = .05
		3	.009*	0.00226785	0.00813769	0.00215628	0.0162488
		4	.012*	0.00208897	0.000535409	0.0051656	0.0181465
	3	1	-0.00466853	0.00216889	0.304345	-0.0114073	0.00207025
		2	-.009*	0.00226785	0.00813769	-0.0162488	-0.00215628
		4	.002*	0.000454612	0.000730611	0.00104105	0.00386603													Pairwise Comparisons
	4	1	-.007*	0.00198418	0.0197873	-0.013287	-0.000957178													Measure:	MEASURE_1
		2	-.012*	0.00208897	0.000535409	-0.0181465	-0.0051656													(I) conds		Mean Difference (I-J)	Std. Error	Sig.b	95% Confidence Interval for Differenceb
		3	-.002*	0.000454612	0.000730611	-0.00386603	-0.00104105																		Lower Bound	Upper Bound
	Based on estimated marginal means																			1	2	-.908*	0.231327	0.0104746	-1.62642	-0.188946
	*. The mean difference is significant at the .05 level.																				3	-0.438847	0.353295	1	-1.53654	0.658847
	b. Adjustment for multiple comparisons: Bonferroni.																				4	-3.416*	0.460796	3.05651e-05	-4.84782	-1.98441
																				2	1	.908*	0.231327	0.0104746	0.188946	1.62642
																					3	0.468836	0.39258	1	-0.750919	1.68859
																					4	-2.508*	0.452885	0.000573875	-3.91556	-1.10131
																				3	1	0.438847	0.353295	1	-0.658847	1.53654
																					2	-0.468836	0.39258	1	-1.68859	0.750919
																					4	-2.977*	0.381691	1.7678e-05	-4.16319	-1.79135
																				4	1	3.416*	0.460796	3.05651e-05	1.98441	4.84782
																					2	2.508*	0.452885	0.000573875	1.10131	3.91556
																					3	2.977*	0.381691	1.7678e-05	1.79135	4.16319
																				Based on estimated marginal means
																				*. The mean difference is significant at the .05 level.
																				b. Adjustment for multiple comparisons: Bonferroni.

## Sheet: J1
V1	Grade0	Grade6																V1V	Grade0	Grade6
C01	19.7362	24.54																C01	5.24089	7.76649
C02	18.2592	21.1938																C02	5.67386	5.68373
C03	18.1145	20.7253																C03	5.60646	7.64126
C04	24.4342	24.5639																C04	5.37044	7.25988
C05	22.368	25.5039																C05	4.92474	5.01672
C06	17.3827	22.0783																C06	6.33849	9.38501
C07	19.1761	20.4359																C07	4.51098	9.46668
C08	27.2857	29.6761																C08	4.43206	7.5275
C09	29.2379	31.3769																C09	4.9626	8.41598
C10	21.6064	22.1197																C10	7.1801	10.0398
C11	26.378	28.0856																C11	4.38437	8.24968
C12	23.285	24.2923																C12	4.11184	7.01143
C13	24.4783	24.974																C13	7.36129	7.50999
C14	30.2546	31.5598																C14	7.59606	9.30126
	22.9998	25.0804																	5.54958	7.87682
	4.21677	3.78837
P01	20.1427	24.6098																P01	6.92278	8.95421
P02	15.2609	15.9894																P02	9.16358	13.2339
P03	16.1051	19.1766																P03	5.67461	6.88468
P04	17.7148	22.6744																P04	14.4149	14.5965
P05	17.3821	20.0782																P05	9.32588	8.36203
P06	21.9237	24.4034																P06	12.4114	12.0686
P07	24.2461	25.6118																P07	9.20535	14.1274
P08	17.0528	19.3479																P08	5.88032	5.53924
P09	15.2325	17.9113																P09	8.23584	11.7256
P10	20.0755	20.8687																P10	13.7082	16.4411
P11	17.7651	18.3371																P11	12.8787	9.42982
P12	23.9689	24.7165																P12	8.261	16.2125
P13	20.5293	20.4474																P13	9.51017	15.6216
P14	20.3094	22.4012																P14	5.89193	7.07493
	19.1221	21.1838																	9.39176	11.448
	2.95098	2.94765
	Tests of Normality																			Tests of Normality
		Shapiro-Wilk																			Shapiro-Wilk
		Statistic	df	Sig.																	Statistic	df	Sig.
	Cgrade0	0.945447	14	0.4925																Cgrade0	0.904329	14	0.130353
	Cgrade6	0.907674	14	0.14579																Cgrade6	0.952253	14	0.596197
	Pgrade0	0.932611	14	0.331844																Pgrade0	0.913341	14	0.176197
	Pgrade6	0.955115	14	0.642524																Pgrade6	0.932325	14	0.328821
	*. This is a lower bound of the true significance.																			*. This is a lower bound of the true significance.
	a. Lilliefors Significance Correction																			a. Lilliefors Significance Correction
	Descriptive Statistics																		Descriptive Statistics
		group	Mean	Std. Deviation	N															group	Mean	Std. Deviation	N
	grade0	control	22.9998	4.21677	14														grade0	control	5.54958	1.15641	14
		patients	19.1221	2.95098	14															patients	9.39176	2.93982	14
		Total	21.0609	4.08075	28															Total	7.47067	2.93809	28
	grade6	control	25.0804	3.78837	14														grade6	control	7.87682	1.4246	14
		patients	21.1838	2.94765	14															patients	11.448	3.72591	14
		Total	23.1321	3.87684	28															Total	9.66241	3.31175	28
	Tests of Within-Subjects Effects
	Measure: MEASURE_1																		Tests of Within-Subjects Effects
	Source		Type III Sum of Squares	df	Mean Square	F	Sig.	Partial Eta Squared	Noncent. Parameter	Observed Powera									Measure: MEASURE_1
	grades	Sphericity Assumed	4.419	1	4.419	3.94	0.05	0.136	3.94	0.48									Source		Type III Sum of Squares	df	Mean Square	F	Sig.	Partial Eta Squared	Noncent. Parameter	Observed Powera
		Greenhouse-Geisser	4.419	1	4.419	3.94	0.058	0.136	3.94	0.48									grades	Sphericity Assumed	5.047	1	5.047	1.687	0.206	0.063	1.687	0.239
		Huynh-Feldt	4.419	1	4.419	3.94	0.058	0.136	3.94	0.48										Greenhouse-Geisser	5.047	1	5.047	1.687	0.206	0.063	1.687	0.239
		Lower-bound	4.419	1	4.419	3.94	0.058	0.136	3.94	0.48										Huynh-Feldt	5.047	1	5.047	1.687	0.206	0.063	1.687	0.239
	grades * speed	Sphericity Assumed	0.189	1	0.189	0.168	0.685	0.007	0.168	0.068										Lower-bound	5.047	1	5.047	1.687	0.206	0.063	1.687	0.239
		Greenhouse-Geisser	0.189	1	0.189	0.168	0.685	0.007	0.168	0.068									grades * speed	Sphericity Assumed	0.19	1	0.19	0.064	0.803	0.003	0.064	0.057
		Huynh-Feldt	0.189	1	0.189	0.168	0.685	0.007	0.168	0.068										Greenhouse-Geisser	0.19	1	0.19	0.064	0.803	0.003	0.064	0.057
		Lower-bound	0.189	1	0.189	0.168	0.685	0.007	0.168	0.068										Huynh-Feldt	0.19	1	0.19	0.064	0.803	0.003	0.064	0.057
	grades * group	Sphericity Assumed	0.12	1	0.12	0.107	0.746	0.004	0.107	0.061										Lower-bound	0.19	1	0.19	0.064	0.803	0.003	0.064	0.057
		Greenhouse-Geisser	0.12	1	0.12	0.107	0.746	0.004	0.107	0.061									grades * group	Sphericity Assumed	0.009	1	0.009	0.003	0.957	0	0.003	0.05
		Huynh-Feldt	0.12	1	0.12	0.107	0.746	0.004	0.107	0.061										Greenhouse-Geisser	0.009	1	0.009	0.003	0.957	0	0.003	0.05
		Lower-bound	0.12	1	0.12	0.107	0.746	0.004	0.107	0.061										Huynh-Feldt	0.009	1	0.009	0.003	0.957	0	0.003	0.05
	Error(grades)	Sphericity Assumed	28.035	25	1.121															Lower-bound	0.009	1	0.009	0.003	0.957	0	0.003	0.05
		Greenhouse-Geisser	28.035	25	1.121														Error(grades)	Sphericity Assumed	74.801	25	2.992
		Huynh-Feldt	28.035	25	1.121															Greenhouse-Geisser	74.801	25	2.992
		Lower-bound	28.035	25	1.121															Huynh-Feldt	74.801	25	2.992
	a Computed using alpha = .05																			Lower-bound	74.801	25	2.992
																			a Computed using alpha = .05
	Tests of Between-Subjects Effects
	Measure: MEASURE_1																		Tests of Between-Subjects Effects
	Transformed Variable: Average																		Measure: MEASURE_1
	Source	Type III Sum of Squares	df	Mean Square	F	Sig.	Partial Eta Squared	Noncent. Parameter	Observed Powera										Transformed Variable: Average
	Intercept	1330.62	1	1330.62	115.749	0	0.822	115.749	1										Source	Type III Sum of Squares	df	Mean Square	F	Sig.	Partial Eta Squared	Noncent. Parameter	Observed Powera
	speed	328.27	1	328.27	28.556	0	0.533	28.556	0.999										Intercept	437.936	1	437.936	41.855	0	0.626	41.855	1
	group	55.505	1	55.505	4.828	0.037	0.162	4.828	0.561										speed	0.022	1	0.022	0.002	0.964	0	0.002	0.05
	Error	287.395	25	11.496															group	53.807	1	53.807	5.142	0.032	0.171	5.142	0.587
	a Computed using alpha = .05																		Error	261.579	25	10.463
																			a Computed using alpha = .05

## Sheet: J2
V1	Grade0	Grade6																		V1V	Grade0	Grade6
C01	21.5252	22.526																		C01	6.12671	7.47825
C02	22.207	25.3703																		C02	6.32562	7.97301
C03	20.1123	20.4867																		C03	6.2135	9.56799
C04	16.2138	17.1178																		C04	7.36599	7.98182
C05	15.3281	16.9884																		C05	7.5566	9.38217
C06	20.0901	22.4975																		C06	6.15371	10.2887
C07	18.8221	19.6992																		C07	7.84938	10.0745
C08	16.8745	17.2869																		C08	7.68841	8.72422
C09	18.696	24.8408																		C09	6.64085	9.00367
C10	26.0404	29.1335																		C10	8.02604	9.66379
C11	24.7781	26.3877																		C11	7.85406	9.82799
C12	24.2358	25.1445																		C12	7.80282	9.52082
C13	17.145	17.75																		C13	8.91844	10.2979
C14	18.4913	19.971																		C14	7.6956	11.0769
	20.04	21.8																			7.30127	9.34727
P01	10.4926	15.2405																		P01	13.162	13.9685
P02	12.2511	12.9104																		P02	12.3648	12.7319
P03	12.6453	13.5357																		P03	7.48548	13.289
P04	13.8253	15.2527																		P04	7.86323	12.412
P05	9.62948	11.0914																		P05	10.2519	13.8854
P06	17.9653	17.4914																		P06	10.2226	10.5385
P07	14.0365	16.43																		P07	15.9129	17.2717
P08	12.4585	12.9423																		P08	8.28272	8.49492
P09	13.2994	18.349																		P09	10.0293	12.4574
P10	18.0472	20.0016																		P10	10.6586	11.1202
P11	14.2667	15.7354																		P11	12.5227	13.9689
P12	10.8776	11.7236																		P12	8.65302	12.7981
P13	11.4489	13.2939																		P13	8.29139	13.1292
P14	11.5341	12.8287																		P14	9.08377	11.6776
	13.0556	14.7733																			10.3417	12.6959
	Tests of Normality																		Tests of Normality
		Shapiro-Wilk																		Shapiro-Wilk
		Statistic	df	Sig.																Statistic	df	Sig.
	Cgrade0	0.951031	14	0.576828															Cgrade0	0.89442	14	0.0936258
	Cgrade6	0.929378	14	0.299065															Cgrade6	0.959265	14	0.710972
	Pgrade0	0.903156	14	0.125336															Pgrade0	0.915234	14	0.187684
	Pgrade6	0.950562	14	0.569469															Pgrade6	0.941464	14	0.437401
	*. This is a lower bound of the true significance.																		*. This is a lower bound of the true significance.
	a. Lilliefors Significance Correction																		a. Lilliefors Significance Correction
	Descriptive Statistics
		group	Mean	Std. Deviation	N
	grade0	control	20.04	3.32703	14
		patients	13.0556	2.49955	14
		Total	16.5478	4.58094	28
	grade6	control	21.8	3.92573	14
		patients	14.7733	2.6137	14
		Total	18.2867	4.84874	28
																			Tests of Within-Subjects Effects
	Tests of Within-Subjects Effects																		Measure: MEASURE_1
	Measure: MEASURE_1																		Source		Type III Sum of Squares	df	Mean Square	F	Sig.	Partial Eta Squared	Noncent. Parameter	Observed Powera
	Source		Type III Sum of Squares	df	Mean Square	F	Sig.	Partial Eta Squared	Noncent. Parameter	Observed Powera									grades	Sphericity Assumed	4.895	1	4.895	4.061	0.05	0.14	4.061	0.491
	grades	Sphericity Assumed	12.792	1	12.792	10.927	0.003	0.304	10.927	0.888										Greenhouse-Geisser	4.895	1	4.895	4.061	0.055	0.14	4.061	0.491
		Greenhouse-Geisser	12.792	1	12.792	10.927	0.003	0.304	10.927	0.888										Huynh-Feldt	4.895	1	4.895	4.061	0.055	0.14	4.061	0.491
		Huynh-Feldt	12.792	1	12.792	10.927	0.003	0.304	10.927	0.888										Lower-bound	4.895	1	4.895	4.061	0.055	0.14	4.061	0.491
		Lower-bound	12.792	1	12.792	10.927	0.003	0.304	10.927	0.888									grades * speed	Sphericity Assumed	0.233	1	0.233	0.193	0.664	0.008	0.193	0.071
	grades * speed	Sphericity Assumed	1.472	1	1.472	1.258	0.273	0.048	1.258	0.19										Greenhouse-Geisser	0.233	1	0.233	0.193	0.664	0.008	0.193	0.071
		Greenhouse-Geisser	1.472	1	1.472	1.258	0.273	0.048	1.258	0.19										Huynh-Feldt	0.233	1	0.233	0.193	0.664	0.008	0.193	0.071
		Huynh-Feldt	1.472	1	1.472	1.258	0.273	0.048	1.258	0.19										Lower-bound	0.233	1	0.233	0.193	0.664	0.008	0.193	0.071
		Lower-bound	1.472	1	1.472	1.258	0.273	0.048	1.258	0.19									grades * group	Sphericity Assumed	0.514	1	0.514	0.427	0.52	0.017	0.427	0.096
	grades * group	Sphericity Assumed	1.062	1	1.062	0.907	0.35	0.035	0.907	0.15										Greenhouse-Geisser	0.514	1	0.514	0.427	0.52	0.017	0.427	0.096
		Greenhouse-Geisser	1.062	1	1.062	0.907	0.35	0.035	0.907	0.15										Huynh-Feldt	0.514	1	0.514	0.427	0.52	0.017	0.427	0.096
		Huynh-Feldt	1.062	1	1.062	0.907	0.35	0.035	0.907	0.15										Lower-bound	0.514	1	0.514	0.427	0.52	0.017	0.427	0.096
		Lower-bound	1.062	1	1.062	0.907	0.35	0.035	0.907	0.15									Error(grades)	Sphericity Assumed	30.139	25	1.206
	Error(grades)	Sphericity Assumed	29.267	25	1.171															Greenhouse-Geisser	30.139	25	1.206
		Greenhouse-Geisser	29.267	25	1.171															Huynh-Feldt	30.139	25	1.206
		Huynh-Feldt	29.267	25	1.171															Lower-bound	30.139	25	1.206
		Lower-bound	29.267	25	1.171														a Computed using alpha = .05
	a Computed using alpha = .05
	Tests of Between-Subjects Effects																		Tests of Between-Subjects Effects
	Measure: MEASURE_1																		Measure: MEASURE_1
	Transformed Variable: Average																		Transformed Variable: Average
	Source	Type III Sum of Squares	df	Mean Square	F	Sig.	Partial Eta Squared	Noncent. Parameter	Observed Powera										Source	Type III Sum of Squares	df	Mean Square	F	Sig.	Partial Eta Squared	Noncent. Parameter	Observed Powera
	Intercept	2045.39	1	2045.39	109.792	0	0.815	109.792	1										Intercept	472.943	1	472.943	103.684	0	0.806	103.684	1
	speed	17.795	1	17.795	0.955	0.338	0.037	0.955	0.156										speed	6.053	1	6.053	1.327	0.26	0.05	1.327	0.198
	group	141.671	1	141.671	7.605	0.011	0.233	7.605	0.755										group	72.311	1	72.311	15.853	0.001	0.388	15.853	0.969
	Error	465.741	25	18.63															Error	114.035	25	4.561
	a Computed using alpha = .05																		a Computed using alpha = .05

[truncated: 2 more sheets: J3, J4]
